# Supplementary material for: Core-Excited States for Open-Shell Systems in Similarity-Transformed Equation-of-Motion Theory
Source: J Chem Theory Comput. 2025 Jan 28;21(3):1306–21. doi: 10.1021/acs.jctc.4c01181 (PMC11823418; doi:10.1021/acs.jctc.4c01181)
Supplement: Supplementary file 1 — ct4c01181_si_001.xlsx [file ct4c01181_si_001.xlsx]

## Sheet: Information
	Supporting Information (II) for: Core-Excited States for Open-Shell Systems in
			Similarity-Transformed Equation-of-Motion Theory
	Marcos Casanova-Páez* and Frank Neese*
	Max-Planck-Institut für Kohlenforschung, Kaiser-Wilhelm-Platz 1, 45470 Mülheim an der
	Ruhr, Germany
	Email:	casanova@kofo.mpg.de
		neese@kofo.mpg.de
	All the energies are given in eV
	Basis set:		aug-cc-pVTZ-DK
	Relativistic effects:		DKH2
	Notation
	𝜔	Excitation energy
	fosc	Oscillator strength
	<S2>	Spin spectation value

## Sheet: Basis set study
System	CH3
Exp.	281.35
Basis set	𝜔	<S2>	Sym	𝜔shift[eV]
DZ	283.524	0.813297	A1	-2.174
DZ-DK	283.635	0.813334	A1	-2.285
aDZ	283.146	0.8132	A1	-1.796
aDZ-DK	283.256	0.81323	A1	-1.906
TZ	280.689	0.810938	A1	0.661
TZ-DK	280.795	0.810979	A1	0.555
aTZ	280.725	0.827737	A1	0.625
aTZ-DK	280.83	0.827804	A1	0.52
QZ	280.622	0.838564	A1	0.728
QZ-DK	280.724	0.869136	A1	0.626
System	N2+
Exp	394.3
Basis set	𝜔	<S2>	Sym	𝜔shift[eV]
DZ	397.457	0.787967	B1u	-3.157
DZ-DK	397.671	0.788017	B1u	-3.371
aDZ	397.362	0.788547	B1u	-3.062
aDZ-DK	397.577	0.788595	B1u	-3.277
TZ	394.202	0.079875	B1u	0.097993
TZ-DK	394.41	0.791107	B1u	-0.11
aTZ	394.175	0.0800196	B1u	0.124595
aTZ-DK	394.361	0.0800434	B1u	-0.060593
QZ	394.103	0.79411	B1u	0.197
QZ-DK	394.308	0.793873	B1u	-0.008
System	O2
Exp	530.8
Basis set	𝜔	<S2>	Sym	𝜔shift[eV]
DZ	535.006	2.06184	B2u	-4.206
DZ-DK	535.404	2.06189	B3u	-4.604
aDZ	535.113	2.0816	B2u	-4.313
aDZ-DK	535.509	2.08169	B2u	-4.709
TZ	531.723	2.07383	B2u	-0.923
TZ-DK	532.127	2.07404	B2u	-1.327
aTZ	531.573	2.08455	B1g	-0.773
aTZ-DK	531.957	2.08467	B2u	-1.157
QZ	531.247	2.07897	B2u	-0.447
QZ-DK	531.631	2.07905	B2u	-0.831

## Sheet: Core Excitations
Molecule:		Allyl
Ground-State symmetry:		0-2A2		Correction:	0.52
State	𝜔	fosc	<S2>		𝜔corr
1-2A2	282.756	0	1.25594		283.276
2-2B1	282.76	0.0974238	1.25622		283.28
3-2B1	285.145	0.0433197	1.94205		285.665
10-2A2	287.088	0	0.9731		287.608
6-2A2	288.102	0.00263928	2.52628		288.622
5-2B1	288.102	0.00033899	2.52112		288.622
7-2A2	288.404	0.00180334	2.70389		288.924
4-2A2	288.502	0.0415955	1.61245		289.022
8-2B1	288.768	0.00045064	1.98752		289.288
14-2B1	288.768	0.000430681	1.98791		289.288
9-2A2	288.769	0.00915955	1.96945		289.289
15-2A2	288.769	0.00899961	1.97095		289.289
13-2B1	288.825	0.0132734	1.2569		289.345
11-2A2	289.445	1.118e-06	2.13214		289.965
12-2B1	289.445	0.0325767	2.13299		289.965
Molecule:		CH3
Ground-State symmetry:		0-2B2		Correction	0.52
State	𝜔	fosc	<S2>		𝜔corr
1-2A1	280.83	0.0545129	0.827804		281.35
2-2B2	287.917	0	2.36916		288.437
5-2B2	288.743	0	1.09977		289.263
4-2B2	289.167	0.00685412	2.16281		289.687
3-2A2	289.167	0.00685407	2.16281		289.687
9-2A1	289.829	0.00119481	2.37061		290.349
7-2A2	289.994	0.0139942	1.37112		290.514
6-2B2	289.994	0.0139942	1.37113		290.514
8-2B2	290.589	0.0141231	1.48118		291.109
11-2A2	290.718	0.00445078	1.76221		291.238
10-2B2	290.718	0.00445078	1.76221		291.238
12-2B2	290.975	0	2.25683		291.495
13-2A2	291.49	0.000839364	1.89557		292.01
14-2B2	291.49	0.000814184	1.89588		292.01
16-2A1	291.624	0.0100222	1.89369		292.144
17-2A2	291.624	0.010155	1.89317		292.144
15-2B2	291.705	3e-09	1.30647		292.225
18-2A2	292.385	0.0100253	1.49758		292.905
19-2B2	292.385	0.0100252	1.49758		292.905
20-2B2	292.976	4e-09	1.73008		293.496
Molecule:		CO+
Ground-State symmetry:		0-2A1		Correction	-0.64
State	𝜔	fosc	<S2>		𝜔corr		State	𝜔	fosc	<S2>		𝜔corr
3-2A1	530.469	0.00785724	0.961611		529.829		1-2A1	281.102	0.0283742	0.935201		280.462
1-2B1	534.853	0.0315158	2.03777		534.213		3-2B2	288.086	0.0118264	2.66366		287.446
2-2B2	534.853	0.0315163	2.03776		534.213		2-2B1	288.086	0.0117039	2.66398		287.446
4-2B1	536.862	0.0337911	1.43989		536.222		5-2B2	290.345	0.104251	0.95676		289.705
5-2B2	536.863	0.0337551	1.44015		536.223		4-2B1	290.345	0.104598	0.956879		289.705
6-2B1	545.169	0.000991438	2.30233		544.529		6-2A1	299.873	0.00134476	2.3156		299.233
7-2B1	546.109	5.053e-06	1.51559		545.469		7-2A1	301.081	0.00515813	1.58323		300.441
10-2A1	546.902	0.00191582	1.99338		546.262		8-2A1	301.53	0.00103074	2.22135		300.89
8-2A1	547.609	0.00144319	1.90328		546.969		9-2B1	301.752	0.0052178	2.07962		301.112
9-2B2	547.609	0.00144519	1.90268		546.969		10-2A1	301.752	0.00521333	2.0804		301.112
13-2A1	547.907	0.000833669	1.66906		547.267		11-2A1	302.854	0.000531383	1.66206		302.214
11-2A1	548.366	0.000930028	1.8765		547.726		13-2B1	303.111	0.00984294	1.73536		302.471
12-2B2	548.366	0.000924114	1.87694		547.726		12-2B2	303.111	0.00984275	1.73609		302.471
14-2A1	549.707	0.00646603	1.57399		549.067		14-2B2	303.821	2.3923e-05	2.03843		303.181
20-2B1	550.148	1.8e-08	2.82755		549.508		17-2A1	530.38	0.00784583	0.960725		529.74
15-2B1	550.391	0.00265846	2.30854		549.751		15-2B1	534.785	0.0324915	2.00727		534.145
16-2B2	550.391	0.00266132	2.30773		549.751		16-2B2	534.786	0.0326508	2.00102		534.146
19-2A2	550.738	0.00833016	1.45892		550.098		18-2B1	536.838	0.0335371	1.45036		536.198
18-2B2	550.738	0.00832681	1.45892		550.098		19-2B2	536.843	0.0335207	1.45103		536.203
17-2A2	551.148	0.00100674	2.13128		550.508		20-2A1	545.31	0.000496597	2.2742		544.67
Molecule:		N2+
Ground-State symmetry:		0-2Ag		Correction	-0.06
State	𝜔	fosc	<S2>		𝜔corr
1-2B1u	394.361	0.0800434	0.790461		394.301
2-2Ag	394.476	1.8e-08	0.790731		394.416
4-2B3u	402.392	0.00176847	2.7453		402.332
3-2B2u	402.392	0.00172618	2.74581		402.332
6-2B2g	402.471	1.721e-06	2.74925		402.411
5-2B3g	402.471	1.831e-06	2.7498		402.411
8-2B3u	403.503	0.171988	0.786715		403.443
7-2B2u	403.503	0.172002	0.786586		403.443
10-2B2g	403.519	6.2e-08	0.783074		403.459
9-2B3g	403.519	4e-08	0.782994		403.459
11-2B2g	414.261	0.000588395	2.57397		414.201
12-2B3u	414.328	1.5e-08	2.54071		414.268
13-2Ag	414.625	0.00254991	1.07548		414.565
14-2B1u	414.718	2e-09	1.1139		414.658
18-2B3g	415.937	2.53e-07	1.90746		415.877
17-2Ag	415.937	1.59e-07	1.90535		415.877
20-2B2u	416.001	0.00693154	1.9088		415.941
19-2B1u	416.001	0.00695082	1.90676		415.941
25-2B1u	416.18	6.378e-06	2.32922		416.12
26-2Ag	416.244	8.9344e-05	2.30125		416.184
22-2B2g	416.405	9.739e-05	1.64153		416.345
21-2B3g	416.409	6e-09	1.64431		416.349
24-2B3u	416.503	0.00857756	1.64707		416.443
23-2B2u	416.506	0.00862117	1.64467		416.446
29-2B1u	417.689	0.00159643	2.01004		417.629
30-2Ag	417.752	4.79e-07	2.01587		417.692
27-2B1u	418.094	0.00815847	1.54728		418.034
28-2Ag	418.187	1.162e-06	1.5358		418.127
15-2Ag	420.189	1.981e-06	2.52728		420.129
16-2B1u	420.262	0.0159452	2.52547		420.202
Molecule:		NH+ (S=1/2)
Ground-State symmetry:		0-2B2		Correction	-0.06
					𝜔corr
1-2A2	395.078	0.00011289	2.75552		395.018
2-2A2	398.243	0.155638	0.757844		398.183
3-2A1	398.506	0.0689263	0.786108		398.446
4-2A1	412.404	0.00621386	2.51465		412.344
5-2B2	413.767	0.0425092	0.979554		413.707
6-2B2	418.176	0.00362453	2.15486		418.116
9-2B2	418.493	0.00744231	2.03072		418.433
10-2A2	418.757	0.00188268	2.41578		418.697
8-2B2	419.343	0.00712182	1.45116		419.283
7-2A1	419.837	0.0161725	1.38512		419.777
Molecule:		NH+ (S=3/2)
Ground-State symmetry:		0-4A2		Correction	-0.06
State	𝜔	fosc	<S2>		𝜔corr
1-4A2	394.774	0.0452642	3.78473		394.714
3-4B2	397.647	0.0656725	3.77643		397.587
2-4B1	397.647	0.0656797	3.77643		397.587
4-4B2	409.022	0.00726063	5.38573		408.962
5-4B2	411.641	0.0392657	4.13344		411.581
6-4A2	414.732	0.0016332	5.2294		414.672
7-4B1	415.507	0.00500127	5.11073		415.447
8-4A2	415.508	0.00500155	5.10966		415.448
9-4A2	417.712	0.00558452	4.59048		417.652
10-4A2	418.476	0.0129327	4.61372		418.416
Molecule:		NH2+
Ground-State symmetry:		0-3B1		Correction	-0.06
State	𝜔	fosc	<S2>		𝜔corr
1-3B1	395.403	0.0617429	2.04924		395.343
2-3A1	395.739	0.0650849	2.04749		395.679
3-3B1	407.742	0.00103101	3.46332		407.682
5-3B1	409.518	0.00500516	2.38872		409.458
4-3B1	410.234	0.0167681	3.14892		410.174
6-3A2	412.227	0.0406701	2.49085		412.167
7-3B1	412.696	7.3621e-05	3.12102		412.636
8-3A1	413.272	0.00462147	3.35748		413.212
13-3A2	414.889	0.000235864	3.04064		414.829
12-3B1	414.914	6.424e-06	3.04153		414.854
9-3B1	415.287	0.0138251	2.84345		415.227
10-3B1	415.287	0.0138622	2.84397		415.227
14-3B2	415.293	3.97e-07	3.02529		415.233
11-3A1	415.304	0.014252	2.8434		415.244
16-3B1	416.391	2.2922e-05	3.42606		416.331
15-3A2	416.595	0.00543006	3.1632		416.535
17-3A2	417.031	0.000292687	3.03145		416.971
18-3B2	417.494	1e-09	3.01058		417.434
20-3A2	417.832	0.000565606	3.22335		417.772
19-3A1	418.032	0.000620825	3.04494		417.972
21-3B1	418.722	0.000247687	2.97309		418.662
22-3A2	418.82	0.0052507	2.94573		418.76
25-3B1	419.242	0.000349433	3.12499		419.182
26-3B1	419.412	0.00262104	3.07517		419.352
23-3A1	419.85	0.000757779	2.95907		419.79
24-3A2	419.885	0.000689868	2.96369		419.825
28-3A1	420.068	0.00382275	3.15672		420.008
27-3A1	420.082	0.00365366	3.17438		420.022
31-3B2	420.701	0.00613036	3.08825		420.641
29-3B1	421.393	0.0025115	2.94903		421.333
33-3B1	421.711	0.00303656	2.97958		421.651
30-3B1	421.823	0.00716105	2.88463		421.763
32-3A1	421.858	0.00488539	2.93619		421.798
34-3A2	422.144	0.000758393	3.02376		422.084
35-3B1	422.322	0.000274806	3.04755		422.262
36-3B1	422.781	0.00505204	2.94744		422.721
37-3A2	422.985	8.145e-06	3.01395		422.925
38-3B1	424.026	0.000445935	2.8746		423.966
39-3A2	424.162	0.00050048	3.00152		424.102
40-3A2	424.773	6e-09	3.02949		424.713
Molecule:		NH3+
Ground-State symmetry:		0-2B2		Correction	-0.06
State	𝜔	fosc	<S2>		𝜔corr
1-2A1	394.335	0.0630731	0.792606		394.275
2-2B2	406.874	1e-09	2.52603		406.814
7-2B2	408.139	0	0.926199		408.079
3-2B2	408.539	0.0107399	2.38196		408.479
4-2B2	408.541	0.0107221	2.38276		408.481
5-2B2	409.796	0.0438844	1.10697		409.736
6-2A2	409.796	0.0438804	1.10683		409.736
9-2A1	411.356	0.00294748	2.29895		411.296
10-2B2	411.708	0.000543132	1.66168		411.648
11-2B2	411.708	0.000577556	1.66134		411.648
8-2A1	412.452	0.0162844	1.44024		412.392
14-2B2	412.656	2.4e-08	1.98006		412.596
13-2A2	412.892	0.000328134	1.84521		412.832
12-2B2	412.892	0.000308877	1.84474		412.832
15-2B2	413.634	1.5e-08	1.70917		413.574
16-2A1	413.976	3.75e-07	1.76946		413.916
17-2B1	413.978	1.3e-08	1.76968		413.918
20-2B2	414.732	2.45e-07	1.95345		414.672
22-2A2	414.908	0.00510998	1.98945		414.848
21-2B2	414.908	0.00513967	1.98895		414.848
18-2A1	415.017	0	1.75226		414.957
19-2B1	415.017	0	1.75227		414.957
23-2B2	415.824	5e-09	1.61933		415.764
25-2A2	416.07	0.0065331	1.5838		416.01
24-2B2	416.07	0.00653135	1.58292		416.01
26-2A2	417.142	0.00250485	2.31195		417.082
31-2A2	418.034	0	1.75755		417.974
29-2A1	418.132	0.00378005	1.87137		418.072
28-2A2	418.132	0.00378005	1.8713		418.072
27-2B2	418.214	0.0110492	1.52798		418.154
30-2B2	418.493	1e-09	2.15512		418.433
33-2A2	418.513	0.00214562	1.84213		418.453
32-2B2	418.514	0.00218199	1.83874		418.454
39-2A1	419.221	0	1.75643		419.161
34-2B2	419.302	0.00482086	1.70313		419.242
35-2A2	419.303	0.00471762	1.69873		419.243
36-2B2	419.588	4e-09	1.45224		419.528
38-2A2	419.688	0.0024977	1.70294		419.628
37-2A2	419.689	0.00251083	1.70081		419.629
40-2A1	419.983	0.0038852	1.81084		419.923
Molecule:		NO
Ground-State symmetry:		0-2B1		Correction:	-1.22
State	𝜔	fosc	<S2>		𝜔corr			State	𝜔	fosc	<S2>		𝜔corr
1-2B1	398.617	0.00499041	2.68119		397.397			9-2A1	533.202	0.00888185	2.53946		531.982
2-2A1	400.233	0.100967	0.823893		399.013			10-2B1	534.069	0.0605876	0.84276		532.849
3-2A2	408.127	0.00154332	2.03661		406.907			11-2A2	541.176	0.000466906	2.19963		539.956
4-2A2	408.83	0.00266864	1.54726		407.61			12-2A2	541.572	0.000890712	1.30443		540.352
5-2A2	409.202	0.00300879	1.87784		407.982			13-2A2	542.584	0.00172195	1.93361		541.364
6-2A1	409.238	0.000101214	2.06442		408.018			15-2B1	544.202	0.000855029	1.95731		542.982
7-2B1	409.338	0.000842375	2.23295		408.118			14-2A1	544.662	0.000514754	2.41907		543.442
8-2A2	409.944	6.912e-06	1.52284		408.724
Molecule:		NO2
Ground-State symmetry:		0-2A1		Correction:	-1.22
State	𝜔	fosc	<S2>		𝜔corr			State	𝜔	fosc	<S2>		𝜔corr
2-2A1	401.614	0.0324897	0.796997		400.394			14-2A1	531.918	0.0261822	0.842058		530.698
1-2A1	402.201	0.000401812	2.764		400.981			13-2B2	531.955	0.0245423	0.842926		530.735
3-2B1	403.789	0.105201	0.780704		402.569			15-2B1	534.07	0.00729054	2.61065		532.85
5-2B1	410.867	0.00670394	1.16423		409.647			16-2A2	534.072	2.47e-07	2.60903		532.852
4-2B2	411.568	0.00599387	2.47385		410.348			18-2A1	534.561	0.0809772	0.889959		533.341
6-2A1	412.46	0.00118934	1.78798		411.24			17-2B2	534.561	2.46e-07	0.892259		533.341
7-2B1	412.515	0.000168627	2.05113		411.295			19-2B1	540.352	0.00139203	1.28163		539.132
10-2B2	412.595	0.000543503	1.89727		411.375			20-2A2	540.355	0.00262305	1.28236		539.135
9-2A1	412.873	0.00372081	1.53574		411.653
8-2A1	412.988	0.00124415	1.7568		411.768
11-2B2	413.024	0.00163985	1.69523		411.804
12-2A1	415.493	6.1968e-05	2.6818		414.273
Molecule:		O2
Ground-State symmetry:		0-3B1g		Correction:	-1.16
State	𝜔	fosc	<S2>		𝜔corr
1-3B2u	531.957	0.0830894	2.08467		530.797
2-3B1g	531.957	0.0830894	2.08467		530.797
3-3B3g	531.983	0	2.08488		530.823
4-3Au	531.983	0	2.08488		530.823
5-5B1g	539.199	0	4.02543		538.039
6-5Au	539.229	0.00155505	4.02205		538.069
7-3Au	541.123	0.113291	2.07542		539.963
8-3B1g	541.132	4.3e-08	2.07731		539.972
9-3Au	541.708	0.00472282	3.25108		540.548
10-3B1g	541.751	0	3.25805		540.591
11-3Au	542.801	0.000654845	2.86051		541.641
12-3B1g	542.82	0	2.85718		541.66
14-3B3g	542.826	0	3.1404		541.666
13-3B2g	542.826	0	3.1404		541.666
16-3B2u	542.867	0.00581107	3.14441		541.707
15-3B3u	542.867	0.00581106	3.14441		541.707
17-3B3u	543.027	1e-09	3.29795		541.867
18-3B2g	543.054	0.035118	3.30231		541.894
20-3B3g	543.884	2.9e-08	2.96281		542.724
19-3B2g	543.884	5.2e-08	2.96282		542.724
22-3B2u	543.903	0.00690045	2.95999		542.743
21-3B3u	543.903	0.00690515	2.96		542.743
23-3B1g	543.997	0	2.73657		542.837
24-3Au	544.006	0.0301949	2.74733		542.846
25-3Au	544.412	7.951e-06	3.02013		543.252
26-3B1g	544.453	0	3.0216		543.293
28-3B2u	544.915	0.00282954	3.19391		543.755
27-3B3u	544.915	0.00282954	3.19391		543.755
30-3B3g	544.955	0	3.19468		543.795
29-3B2g	544.955	0	3.19468		543.795
31-3Au	545.582	0.000256708	3.07789		544.422
32-3B1g	545.6	0	3.07857		544.44
33-3B2u	545.937	0.0044452	3.02046		544.777
34-3B3u	545.937	0.0044452	3.02046		544.777
35-3B3g	545.955	1e-09	3.02554		544.795
36-3B2g	545.955	0	3.02554		544.795
37-3B1g	548.152	0	3.13545		546.992
38-3Au	548.192	0.00641487	3.13429		547.032
39-3B1g	549.161	0	2.88792		548.001
40-3Au	549.178	0.00680656	2.86354		548.018
Molecule:		OH
Ground-State symmetry:		0-2B1		Correction:	-1.16
State	𝜔	fosc	<S2>		𝜔corr
1-2A1	525.609	0.0634809	0.792394		524.449
2-2B1	537.421	0.0081172	2.13298		536.261
3-2B1	538.876	0.01704	1.27409		537.716
5-2B1	540.838	0.00671431	2.00155		539.678
9-2A1	541.14	0.00290274	2.16962		539.98
4-2A2	541.39	0.00738359	1.93668		540.23
7-2B1	542.146	0.0096537	1.64332		540.986
10-2A2	542.181	6.882e-06	1.94368		541.021
6-2A1	542.469	0.00966356	1.58532		541.309
8-2B1	542.686	0.00950842	1.56776		541.526
11-2A2	543.379	0.000212473	1.61182		542.219
12-2B1	543.878	0.000438328	1.83172		542.718
15-2A1	544.315	0.000321769	1.81626		543.155
13-2B1	544.421	0.000560533	1.75261		543.261
14-2B1	545.109	0.00107965	1.70846		543.949
16-2A1	545.603	0.000584834	1.73453		544.443
17-2A2	545.734	0.000574671	1.79126		544.574
18-2B1	546.881	0.00640045	2.04033		545.721
19-2B1	548.039	0.0136174	1.39178		546.879
20-2B1	551.631	2.8e-07	1.68081		550.471
Molecule:		OOH
Ground-State symmetry:		0-2A"		Correction:	-1.16
State	𝜔	fosc	<S2>		𝜔corr
1-2A"	528.644	0.0597496	0.786645		527.484
2-2A"	533.73	0.0185454	0.855098		532.57
3-2A"	539.003	0.00996345	1.92808		537.843
4-2A"	539.657	0.00847229	1.38215		538.497
5-2A"	541.399	0.00335524	2.29193		540.239
7-2A'	541.662	0.00814357	1.99564		540.502
6-2A"	541.723	0.0109259	1.19761		540.563
8-2A'	542.283	0.00181841	2.67254		541.123
9-2A"	542.579	0.00776178	1.59143		541.419
10-2A"	542.612	0.027092	0.925186		541.452
Molecule:		PTZ+
Ground-State symmetry:		0-2A"
State	𝜔	fosc	<S2>
1-2A'	2490.41	0.00162759	1.94749
2-4A"	2493.04	0.00119461	2.50884
3-4A"	2493.31	0.00504887	2.78941
4-4A'	2493.87	1.1e-08	2.49068
5-4A'	2493.99	0	2.46791
6-4A"	2494.23	0.000550831	2.41108
7-4A'	2494.95	0.000391233	2.49926
8-4A'	2495.08	0.00033179	2.53625
9-4A'	2495.39	0	2.50593
10-4A'	2495.7	2e-09	2.5019
11-4A'	2495.82	0.000263266	2.69788
12-4A'	2496.49	0.000124999	2.66461
13-4A"	2497.51	1.389e-06	2.67233
14-4A"	2497.58	1.055e-06	2.66608
15-4A"	2499.18	0.000176403	2.66847
16-4A"	2499.26	6.7861e-05	2.23196
17-4A"	2499.26	2.802e-06	3.08811
18-4A"	2499.95	0.000173544	2.09418
19-4A"	2499.96	3.816e-06	3.26692
20-4A"	2501.32	0.00181655	2.79622

## Sheet: Pople Basis set
Molecule:		Allyl
Ground-State symmetry:		0-2A2
Basis set:	6-311++G**
State	𝜔	fosc	<S2>
1	282.549	5.792e-06	1.16878
2	282.552	0.0917613	1.16903
3	285.478	0.0398823	2.03615
4	285.766	1.1e-08	0.95648
5	288.532	0.0439748	1.57816
6	288.558	0.00959981	2.15956
7	289.405	0.000563354	1.75893
8	289.405	0.000594928	1.75235
9	289.462	0.000415915	1.76357
10	289.739	0.00270746	1.79093
11	289.74	0.00130741	1.78751
12	289.747	0.000828324	1.94115
13	289.966	0.00104193	1.92071
14	290.179	0.000518532	1.88663
15	290.18	0.000479758	1.88732
16	290.193	0.000215867	1.88767
17	290.199	0.000726262	1.88046
18	290.435	0.00448379	1.98953
19	290.436	0.000633637	1.96581
20	290.447	0.00016431	2.18423
21	290.587	0.000393302	1.86377
22	290.594	0.000477951	1.87976
23	290.6	0.0131562	1.47684
24	290.624	0.000217302	1.16068
25	291.063	3.0577e-05	2.0876
26	291.436	0.000326277	2.26628
27	292.061	0.00464815	2.04727
28	292.97	0.010349	1.78485
29	293.337	0.000669752	1.7936
30	293.476	0.000994262	1.78557
Molecule:		O2
Ground-State symmetry:		0-3B1g
Basis set:	6-311++G**
State	𝜔	fosc	<S2>
1	532.445	0	2.01779
2	532.446	1e-09	2.01782
3	539.506	0.00381499	3.95099
4	541.517	0.125472	2.03832
5	542.437	9e-09	3.28669
6	543.369	0	2.81266
7	543.398	0.0267376	3.23968
8	543.402	0.0265177	3.25003
9	544.353	0.020576	3.50779
10	544.875	0.00873537	2.72453
11	544.875	0.00871485	2.72458
12	545.27	0.0360874	2.59162
13	545.729	1.28e-07	3.10331
14	546.449	9e-08	3.35774
15	546.45	1e-09	3.35551
16	546.808	0	2.92842
17	547.351	0	2.89074
18	547.351	0	2.8908
19	550.034	2.7e-08	3.22434
20	550.968	6.0439e-05	2.92002
21	563.518	0.0177314	3.76002
22	563.518	0.0178173	3.75828
23	565.912	7.3872e-05	3.24386
24	566.018	0.0176572	3.44567
25	566.54	0.0170064	2.10358
26	566.541	0.0171641	2.09761
27	566.712	1.0437e-05	2.79419
28	566.854	0.0349243	2.46782
29	567.112	8e-09	3.9526
30	567.123	7e-09	3.93933
Molecule:		CH3
Ground-State symmetry:		0-2B2
Basis set:	6-311++G**
State	𝜔	fosc	<S2>
1	281.288	0.0550287	0.821354
2	288.281	2e-09	2.44989
3	289.084	6e-09	1.13841
4	289.675	0.00658703	2.24667
5	289.695	0.0061927	2.25269
6	290.508	0.0178698	1.28544
7	290.508	0.0178665	1.27407
8	290.636	0.00349637	1.97335
9	291.102	0.0184266	1.22137
10	291.15	0.00267592	1.70722
Molecule:		OH
Ground-State symmetry:		0-2A2
Basis set:	6-311++G**
State	𝜔	fosc	<S2>
1	525.996	0.0645581	0.795635
2	537.642	0.00648347	2.25784
3	538.934	0.0176847	1.25513
4	541.523	0.00989108	2.09043
5	542.578	0.0082679	2.06678
